# Supplementary material for: The Impact of Kefir Consumption on Inflammation, Oxidative Stress Status, and Metabolic-Syndrome-Related Parameters in Animal Models: A Systematic Review and Meta-Analysis
Source: Foods. 2025 Jun 12;14(12):2077. doi: 10.3390/foods14122077 (PMC12192021; doi:10.3390/foods14122077)
Supplement: Supplementary file 1 [file foods-14-02077-s001.zip]

Archive with 1 entries (1 files):
- foods-3653423-supplementary.pdf
